# Supplementary material for: Nitrothiophene carboxamides, a novel narrow spectrum antibacterial series: Mechanism of action and Efficacy
Source: Sci Rep. 2018 May 8;8:7263. doi: 10.1038/s41598-018-25407-7 (PMC5940854; doi:10.1038/s41598-018-25407-7)
Supplement: Supplementary file 2 — Supporting File SI2 [file 41598_2018_25407_MOESM2_ESM.xlsx]

## Sheet: Sheet1
Strain	ciprofloxacin	meropenem	gentamicin	nitrofurantoin	compound 12	compound 15	compound 20
ATCC25922	0.015	0.06	2	20	1	1.25	2
SEC001	>4	>4	>64	80	4	1	8
SEC002	>4	0.125	4	20	4	0.5	8
SEC003	>4	>4	>64	40	4	4	8
SEC004	>4	>4	4	80	32	1	8
SEC005	>4	0.0625	>64	40	4	0.5	8
SEC006	>4	0.03125	4	20	4	0.5	8
SEC007	>4	0.03125	>64	40	2	1	8
SEC008	>4	0.125	>64	80	32	4	8
SEC011	>4	0.0625	>64	40	2	0.5	8
SEC012	>4	0.0625	4	20	1	1	2
SEC013	>4	0.0625	>64	80	32	2	8
SEC014	>4	0.0625	>64	20	2	1	8
SEC015	>4	>4	>64	20	32	0.5	8
SEC016	>4	0.03125	4	40	2	8	2
SEC017	>4	0.0625	>64	20	0.06	1	0.06
SEC018	>4	0.0625	0.5	20	2	0.5	1
SEC019	>4	0.0625	>64	40	2	4	2
SEC020	>4	>4	2	160	32	1	8
SEC021	>4	0.03125	>64	20	1	0.5	1
SEC022	>4	0.03125	>64	20	2	1	4
SEC023	>4	0.25	4	80	32	0.5	8
SEC024	>4	0.25	>64	20	2	2	8
SEC025	>4	0.25	>64	40	2	4	4
SEC026	>4	0.125	2	20	2	2	8
SEC028	>4	0.03125	2	5	1	1	1
SEC029	>4	0.0625	4	20	2	8	2
SEC031	>4	0.0625	>64	20	2	8	1
SEC032	0.03	0.03125	4	20	4	1	8
SEC033	>4	0.03125	>64	20	2	1	2
SEC034	>4	0.03125	2	20	2	1	8
SEC035	>4	0.5	>64	40	2	8	8
SEC036	>4	0.0625	4	40	32	2	8
SEC037	0.015	0.03125	4	20	1	8	1
SEC038	>4	0.0625	4	20	2	8	0.25
SEC039	>4	0.03125	2	20	2	4	8
SEC040	>4	0.0625	32	40	2	8	2
SEC041	>4	>4	4	20	2	8	8
SEC042	>4	2	>64	10	4	8	8
SEC043	>4	0.0625	>64	20	2	8	8
SEC044	>4	0.125	>64	80	32	8	8
SEC045	0.25	0.0625	4	20	2	8	2
SEC046	>4	0.03125	4	20	2	8	8
SEC047	>4	0.0625	>64	40	2	8	0.25
SEC048	>4	0.25	4	40	32	8	8
SEC049	>4	0.5	4	40	32	8	8
SEC050	>4	0.03125	>64	20	4	2	8
SEC051	0.25	0.03125	2	40	4	2	8
SEC052	0.25	1	2	160	1	1	1
SEC053	>4	1	>64	40	2	8	2
SEC054	>4	0.03125	8	20	2	1	2
SEC055	>4	0.0625	2	20	2	1	2
SEC057	>4	0.125	4	40	4	1	8
SEC058	>4	0.0625	4	80	4	0.5	8
SEC059	>4	0.0625	2	20	2	0.5	2
SEC060	>4	0.0625	32	20	2	0.5	8
SEC061	>4	0.03125	>64	40	2	2	4
SEC062	>4	0.03125	8	20	1	2	1
SEC063	0.125	>4	0.5	40	2	1	2
SEC064	>4	0.0625	>64	40	4	1	8
SEC065	>4	0.03125	>64	20	2	1	2
SEC067	>4	0.0625	4	20	2	1	2
SEC068	>4	>4	>64	20	4	1	8
SEC069	>4	2	>64	20	4	1	8
SEC070	>4	0.03125	>64	20	4	4	8
SEC071	>4	0.03125	32	20	2	8	1
SEC072	>4	0.0625	>64	20	2	8	4
SEC073	>4	0.125	>64	40	4	8	8
SEC074	>4	0.0625	>64	40	2	1	8
SEC075	>4	0.125	>64	10	4	1	4
SEC076	>4	0.0625	4	20	2	1	4
SEC077	>4	0.5	16	80	2	0.5	2
SEC078	>4	>4	>64	80	8	0.5	4
SEC079	>4	0.0625	>64	20	4	1	2
SEC080	>4	0.03125	4	40	4	1	4
